# Supplementary material for: Control signal dimensionality depends on limb dynamics
Source: PLoS One. 2025 Apr 30;20(4):e0322092. doi: 10.1371/journal.pone.0322092 (PMC12043163; doi:10.1371/journal.pone.0322092)
Supplement: S1 File — Heatmaps show coefficients of determination (R2). Red, orange, and darker blue colors represent moderate and strong relationships between scores for the EMG V1 (top row) and EMG V2 (bottom row) across reaching directions. Pictograms indicate conditions for left reaching in the lateral or medial workspace and for right reaching in the lateral or medial workspace. Muscles are abbreviated as follows: the clavicular head of pectoralis (Pec), teres major (TerM), anterior deltoid (ADel), posterior deltoid (PDel), the long and lateral heads of triceps (TriL and TriS), the short and long heads of biceps (BiS and BiL), brachioradialis (Brd), flexor carpi radialis (FCR), flexor carpi ulnaris (FCU), and extensor carpi radialis (ECR). (ZIP) [file pone.0322092.s004.zip]

Archive with 10 entries (9 files):
- S1 File/
- S1 File/S10_Fig.tif
- S1 File/S11_Fig.tif
- S1 File/S12_Fig.tif
- S1 File/S4_Fig.tif
- S1 File/S5_Fig.tif
- S1 File/S6_Fig.tif
- S1 File/S7_Fig.tif
- S1 File/S8_Fig.tif
- S1 File/S9_Fig.tif
